# Supplementary material for: Identifying the effectiveness of face mask in a large population with a network-based fluid model
Source: PLoS One. 2025 Jun 10;20(6):e0324229. doi: 10.1371/journal.pone.0324229 (PMC12151480; doi:10.1371/journal.pone.0324229)
Supplement: S1 Data — (ZIP) [file pone.0324229.s004.zip]

Archive with 15 entries (14 files):
- data/
- data/BarChart.xlsx
- data/combined_data_files.txt
- data/data_for_figure_5a.mat
- data/data_for_figure_5b.mat
- data/data_for_figure_5c.mat
- data/data_for_figure_5d.mat
- data/data_for_figure_5e.mat
- data/data_for_figure_5f.mat
- data/data_for_figure_6.mat
- data/data_for_jet_vel_cheek.mat
- data/data_for_jet_vel_chin.mat
- data/data_for_jet_vel_nose.mat
- data/data_for_jet_vel_zygo.mat
- data/README.txt
