# Supplementary material for: Identifying the effectiveness of face mask in a large population with a network-based fluid model
Source: PLoS One. 2025 Jun 10;20(6):e0324229. doi: 10.1371/journal.pone.0324229 (PMC12151480; doi:10.1371/journal.pone.0324229)
Supplement: S1 Data — (ZIP) [file pone.0324229.s004.zip › data/BarChart.xlsx]

## Sheet: TotalFluxes
k = 10	case number	feature_name	Total Qm	Total Q_g	Verification					k = 1	case number	feature_name	Total Qm	Total Q_g	Summation
-1.2	2	forehead	0.000202227	0.000297773	0.0005					-1.2	2	forehead	6.62e-05	0.0004338	0.0005
1.2	10	forehead	0.000160321	0.000339679	0.0005					1.2	10	forehead	5.74e-05	0.0004426	0.0005
-1.2	13	eyes	0.000207864	0.000292136	0.0005					-1.2	13	eyes	9.53e-05	0.0004047	0.0005
1.2	21	eyes	0.000104973	0.000395027	0.0005					1.2	21	eyes	3.01e-05	0.0004699	0.0005
-1.2	24	eyeline	0.000169659	0.000330341	0.0005					-1.2	24	eyeline	7.14e-05	0.0004286	0.0005
1.2	32	eyeline	0.00015368	0.00034632	0.0005					1.2	32	eyeline	5.59e-05	0.0004441	0.0005
-1.2	35	nose	0.000224355	0.000275645	0.0005					-1.2	35	nose	0.000129	0.0003708	0.0005
1.2	43	nose	0.000121005	0.000378995	0.0005					1.2	43	nose	3.83e-05	0.0004617	0.0005
-1.2	46	chin	0.000196086	0.000303914	0.0005					-1.2	46	chin	4.63e-05	0.0004537	0.0005
1.2	54	chin	0.000155722	0.000344278	0.0005					1.2	54	chin	5.56e-05	0.0004444	0.0005
-1.2	57	ears	0.000134884	0.000365116	0.0005					-1.2	57	ears	4.89e-05	0.0004511	0.0005
1.2	65	ears	0.000222252	0.000277748	0.0005					1.2	65	ears	8.2e-05	0.000418	0.0005
-1.2	68	zygo	0.000126923	0.000373077	0.0005					-1.2	68	zygo	2.16e-05	0.0004784	0.0005
1.2	76	zygo	0.000156319	0.000343681	0.0005					1.2	76	zygo	6.65e-05	0.0004335	0.0005
-1.2	79	cheek	0.000148462	0.000351538	0.0005					-1.2	79	cheek	4.52e-05	0.0004548	0.0005
1.2	87	cheek	0.000157589	0.000342411	0.0005					1.2	87	cheek	6.14e-05	0.0004386	0.0005
-1.2	90	mouth	0.000164994	0.000335006	0.0005					-1.2	90	mouth	5.5e-05	0.000445	0.0005
1.2	98	mouth	0.00014655	0.00035345	0.0005					1.2	98	mouth	5.77e-05	0.0004423	0.0005
100
-1.2	2	forehead	0.000311844	0.000188156	0.0005
1.2	10	forehead	0.000316533	0.000183467	0.0005
-1.2	13	eyes	0.000338876	0.000161124	0.0005
1.2	21	eyes	0.00026483	0.00023517	0.0005
-1.2	24	eyeline	0.000323554	0.000176446	0.0005
1.2	32	eyeline	0.000309848	0.000190152	0.0005
-1.2	35	nose	0.000357953	0.000142047	0.0005
1.2	43	nose	0.000283583	0.000216417	0.0005
-1.2	46	chin	0.000287253	0.000212747	0.0005
1.2	54	chin	0.000306061	0.000193939	0.0005
-1.2	57	ears	0.000291286	0.000208714	0.0005
1.2	65	ears	0.000341636	0.000158364	0.0005
-1.2	68	zygo	0.000291898	0.000208102	0.0005
1.2	76	zygo	0.000305407	0.000194593	0.0005
-1.2	79	cheek	0.000307485	0.000192515	0.0005
1.2	87	cheek	0.000311487	0.000188513	0.0005
-1.2	90	mouth	0.000325658	0.000174342	0.0005
1.2	98	mouth	0.000301505	0.000198495	0.0005
500
-1.2	2	forehead	0.000416038	8.39619e-05	0.0005
1.2	10	forehead	0.000416743	8.32572e-05	0.0005
-1.2	13	eyes	0.000429812	7.01885e-05	0.0005
1.2	21	eyes	0.000391877	0.000108123	0.0005
-1.2	24	eyeline	0.000423167	7.68326e-05	0.0005
1.2	32	eyeline	0.000413031	8.69689e-05	0.0005
-1.2	35	nose	0.000441426	5.85742e-05	0.0005
1.2	43	nose	0.000399592	0.000100408	0.0005
-1.2	46	chin	0.000406059	9.39414e-05	0.0005
1.2	54	chin	0.000412432	8.75685e-05	0.0005
-1.2	57	ears	0.000406217	9.37834e-05	0.0005
1.2	65	ears	0.000423926	7.60736e-05	0.0005
-1.2	68	zygo	0.000407562	9.24383e-05	0.0005
1.2	76	zygo	0.000412352	8.76482e-05	0.0005
-1.2	79	cheek	0.000414364	8.56365e-05	0.0005
1.2	87	cheek	0.000413918	8.60821e-05	0.0005
-1.2	90	mouth	0.000417194	8.28064e-05	0.0005
1.2	98	mouth	0.000410571	8.94288e-05	0.0005
1000
-1.2	2	forehead	0.000464997	3.50029e-05	0.0005
1.2	10	forehead	0.000464789	3.52106e-05	0.0005
-1.2	13	eyes	0.000469738	3.0262e-05	0.0005
1.2	21	eyes	0.000455165	4.48349e-05	0.0005
-1.2	24	eyeline	0.000467523	3.24771e-05	0.0005
1.2	32	eyeline	0.000463232	3.67684e-05	0.0005
-1.2	35	nose	0.000474029	2.59709e-05	0.0005
1.2	43	nose	0.000457529	4.24705e-05	0.0005
-1.2	46	chin	0.000460587	3.94133e-05	0.0005
1.2	54	chin	0.000463597	3.64029e-05	0.0005
-1.2	57	ears	0.000460569	3.94308e-05	0.0005
1.2	65	ears	0.000466851	3.31488e-05	0.0005
-1.2	68	zygo	0.000461395	3.86049e-05	0.0005
1.2	76	zygo	0.000463751	3.62494e-05	0.0005
-1.2	79	cheek	0.000463829	3.61714e-05	0.0005
1.2	87	cheek	0.000463329	3.66714e-05	0.0005
-1.2	90	mouth	0.000464986	3.50141e-05	0.0005
1.2	98	mouth	0.000462578	3.74219e-05	0.0005

## Sheet: QmContributions
k = 10/ Qm	case number	feature_name	Q_middle	Q_chennel	Verification	Pasted fromTotalFluxesSheet				k = 1	case number	feature_name	Q_middle	Q_chennel	Summation
-1.2	2	forehead	7.92969e-05	0.00012293	0.000202227	0.000202227				-1.2	2	forehead	3.46e-05	3.16e-05	6.62e-05
1.2	10	forehead	7.72807e-05	8.30404e-05	0.000160321	0.000160321				1.2	10	forehead	2.96e-05	2.78e-05	5.74e-05
-1.2	13	eyes	7.95144e-05	0.00012835	0.000207864	0.000207864				-1.2	13	eyes	4.9e-05	4.62e-05	9.53e-05
1.2	21	eyes	5.04604e-05	5.45126e-05	0.000104973	0.000104973				1.2	21	eyes	1.56e-05	1.45e-05	3.01e-05
-1.2	24	eyeline	8.15076e-05	8.81519e-05	0.000169659	0.000169659				-1.2	24	eyeline	3.61e-05	3.53e-05	7.14e-05
1.2	32	eyeline	7.34414e-05	8.02382e-05	0.00015368	0.00015368				1.2	32	eyeline	2.85e-05	2.74e-05	5.59e-05
-1.2	35	nose	0.000109967	0.000114388	0.000224355	0.000224355				-1.2	35	nose	6.85e-05	6.08e-05	0.000129
1.2	43	nose	5.78521e-05	6.31528e-05	0.000121005	0.000121005				1.2	43	nose	1.98e-05	1.85e-05	3.83e-05
-1.2	46	chin	6.05604e-05	0.000135525	0.000196086	0.000196086				-1.2	46	chin	2.45e-05	2.18e-05	4.63e-05
1.2	54	chin	7.77007e-05	7.80218e-05	0.000155722	0.000155722				1.2	54	chin	2.92e-05	2.64e-05	5.56e-05
-1.2	57	ears	6.83727e-05	6.65109e-05	0.000134884	0.000134884				-1.2	57	ears	2.61e-05	2.28e-05	4.89e-05
1.2	65	ears	8.27651e-05	0.000139487	0.000222252	0.000222252				1.2	65	ears	4.12e-05	4.08e-05	8.2e-05
-1.2	68	zygo	6.25637e-05	6.43596e-05	0.000126923	0.000126923				-1.2	68	zygo	1.07e-05	1.1e-05	2.16e-05
1.2	76	zygo	7.74269e-05	7.88924e-05	0.000156319	0.000156319				1.2	76	zygo	3.47e-05	3.18e-05	6.65e-05
-1.2	79	cheek	7.31653e-05	7.52971e-05	0.000148462	0.000148462				-1.2	79	cheek	2.33e-05	2.19e-05	4.52e-05
1.2	87	cheek	7.42042e-05	8.33846e-05	0.000157589	0.000157589				1.2	87	cheek	3.07e-05	3.07e-05	6.14e-05
-1.2	90	mouth	8.47007e-05	8.02937e-05	0.000164994	0.000164994				-1.2	90	mouth	2.93e-05	2.57e-05	5.5e-05
1.2	98	mouth	7.12076e-05	7.5342e-05	0.00014655	0.00014655				1.2	98	mouth	3e-05	2.77e-05	5.77e-05
100
-1.2	2	forehead	0.000142373	0.000169472	0.000311844	0.000311844
1.2	10	forehead	0.000143745	0.000172788	0.000316533	0.000316533
-1.2	13	eyes	0.000152799	0.000186077	0.000338876	0.000338876
1.2	21	eyes	0.000119654	0.000145176	0.00026483	0.00026483
-1.2	24	eyeline	0.000145386	0.000178168	0.000323554	0.000323554
1.2	32	eyeline	0.000139256	0.000170591	0.000309848	0.000309848
-1.2	35	nose	0.000160386	0.000197567	0.000357953	0.000357953
1.2	43	nose	0.000124907	0.000158676	0.000283583	0.000283583
-1.2	46	chin	0.000131609	0.000155643	0.000287253	0.000287253
1.2	54	chin	0.000140616	0.000165446	0.000306061	0.000306061
-1.2	57	ears	0.000131264	0.000160021	0.000291286	0.000291286
1.2	65	ears	0.00014656	0.000195076	0.000341636	0.000341636
-1.2	68	zygo	0.000132193	0.000159705	0.000291898	0.000291898
1.2	76	zygo	0.000138166	0.000167241	0.000305407	0.000305407
-1.2	79	cheek	0.000137783	0.000169702	0.000307485	0.000307485
1.2	87	cheek	0.000137109	0.000174378	0.000311487	0.000311487
-1.2	90	mouth	0.000155972	0.000169686	0.000325658	0.000325658
1.2	98	mouth	0.000136679	0.000164826	0.000301505	0.000301505
500
-1.2	2	forehead	0.000182327	0.000233711	0.000416038	0.000416038
1.2	10	forehead	0.000182031	0.000234712	0.000416743	0.000416743
-1.2	13	eyes	0.000187074	0.000242738	0.000429812	0.000429812
1.2	21	eyes	0.000168524	0.000223353	0.000391877	0.000391877
-1.2	24	eyeline	0.000183091	0.000240077	0.000423167	0.000423167
1.2	32	eyeline	0.000178171	0.00023486	0.000413031	0.000413031
-1.2	35	nose	0.000193142	0.000248284	0.000441426	0.000441426
1.2	43	nose	0.000168035	0.000231556	0.000399592	0.000399592
-1.2	46	chin	0.000177812	0.000228246	0.000406059	0.000406059
1.2	54	chin	0.000181489	0.000230943	0.000412432	0.000412432
-1.2	57	ears	0.000173569	0.000232648	0.000406217	0.000406217
1.2	65	ears	0.000180429	0.000243497	0.000423926	0.000423926
-1.2	68	zygo	0.000176466	0.000231096	0.000407562	0.000407562
1.2	76	zygo	0.000178997	0.000233355	0.000412352	0.000412352
-1.2	79	cheek	0.000178715	0.000235648	0.000414364	0.000414364
1.2	87	cheek	0.000175428	0.00023849	0.000413918	0.000413918
-1.2	90	mouth	0.000179118	0.000238076	0.000417194	0.000417194
1.2	98	mouth	0.000178064	0.000232507	0.000410571	0.000410571
1000
-1.2	2	forehead	0.000202456	0.000262541	0.000464997	0.000464997
1.2	10	forehead	0.000201397	0.000263392	0.000464789	0.000464789
-1.2	13	eyes	0.000203443	0.000266295	0.000469738	0.000469738
1.2	21	eyes	0.000193023	0.000262142	0.000455165	0.000455165
-1.2	24	eyeline	0.000200803	0.00026672	0.000467523	0.000467523
1.2	32	eyeline	0.000198093	0.000265139	0.000463232	0.000463232
-1.2	35	nose	0.000206459	0.00026757	0.000474029	0.000474029
1.2	43	nose	0.000189792	0.000267737	0.000457529	0.000457529
-1.2	46	chin	0.000199712	0.000260875	0.000460587	0.000460587
1.2	54	chin	0.000202409	0.000261188	0.000463597	0.000463597
-1.2	57	ears	0.000194864	0.000265705	0.000460569	0.000460569
1.2	65	ears	0.000197321	0.00026953	0.000466851	0.000466851
-1.2	68	zygo	0.000197635	0.00026376	0.000461395	0.000461395
1.2	76	zygo	0.000200336	0.000263414	0.000463751	0.000463751
-1.2	79	cheek	0.000198754	0.000265075	0.000463829	0.000463829
1.2	87	cheek	0.000195003	0.000268326	0.000463329	0.000463329
-1.2	90	mouth	0.000197876	0.00026711	0.000464986	0.000464986
1.2	98	mouth	0.000198783	0.000263795	0.000462578	0.000462578

## Sheet: QgContributions
k = 10/ Qm	case number	feature_name	Q_nose	Q_chin	Q_cheek	Summation /Verification	Pasted fromTotalFluxesSheet			k = 1	case number	feature_name	Q_nose	Q_chin	Q_cheek	Summation
-1.2	2	forehead	0.000220165	3.21662e-05	4.54419e-05	0.000297773	0.000297773			-1.2	2	forehead	0.000307	2.98e-05	9.66e-05	0.000434
1.2	10	forehead	0.000236869	2.37079e-05	7.91019e-05	0.000339679	0.000339679			1.2	10	forehead	0.000355	2.03e-05	6.7e-05	0.000443
-1.2	13	eyes	0.000212354	2.40481e-05	5.57336e-05	0.000292136	0.000292136			-1.2	13	eyes	0.000265	2.69e-05	0.000113	0.000405
1.2	21	eyes	0.000211361	9.75841e-05	8.60815e-05	0.000395027	0.000395027			1.2	21	eyes	0.000334	9.18e-05	4.38e-05	0.00047
-1.2	24	eyeline	0.000165641	6.33416e-05	0.000101358	0.000330341	0.000330341			-1.2	24	eyeline	0.000264	7.2e-05	9.24e-05	0.000429
1.2	32	eyeline	0.00024861	2.29521e-05	7.47582e-05	0.00034632	0.00034632			1.2	32	eyeline	0.000359	1.98e-05	6.54e-05	0.000444
-1.2	35	nose	0.000122393	2.71218e-05	0.000126131	0.000275645	0.000275645			-1.2	35	nose	0.000182	3.39e-05	0.000155	0.000371
1.2	43	nose	0.000262145	3.35944e-05	8.32559e-05	0.000378995	0.000378995			1.2	43	nose	0.000371	2.78e-05	6.34e-05	0.000462
-1.2	46	chin	0.000205482	7.72603e-05	2.11726e-05	0.000303914	0.000303914			-1.2	46	chin	0.000318	6.17e-05	7.36e-05	0.000454
1.2	54	chin	0.000233362	2.37198e-05	8.7196e-05	0.000344278	0.000344278			1.2	54	chin	0.000339	1.96e-05	8.62e-05	0.000444
-1.2	57	ears	0.00018897	1.91186e-05	0.000157028	0.000365116	0.000365116			-1.2	57	ears	0.000288	1.66e-05	0.000147	0.000451
1.2	65	ears	0.000221711	2.40488e-05	3.19879e-05	0.000277748	0.000277748			1.2	65	ears	0.000303	2.65e-05	8.84e-05	0.000418
-1.2	68	zygo	0.000188576	6.88869e-05	0.000115614	0.000373077	0.000373077			-1.2	68	zygo	0.000384	3.88e-05	5.58e-05	0.000478
1.2	76	zygo	0.000211931	3.98791e-05	9.18708e-05	0.000343681	0.000343681			1.2	76	zygo	0.000295	4.06e-05	9.83e-05	0.000434
-1.2	79	cheek	0.000195181	2.09376e-05	0.000135419	0.000351538	0.000351538			-1.2	79	cheek	0.000317	1.63e-05	0.000122	0.000455
1.2	87	cheek	0.000236805	2.24815e-05	8.31245e-05	0.000342411	0.000342411			1.2	87	cheek	0.000351	2.03e-05	6.7e-05	0.000439
-1.2	90	mouth	0.000229133	2.4401e-05	8.14714e-05	0.000335006	0.000335006			-1.2	90	mouth	0.000323	3.87e-05	8.29e-05	0.000445
1.2	98	mouth	0.000214702	5.18386e-05	8.69099e-05	0.00035345	0.00035345			1.2	98	mouth	0.000306	5.43e-05	8.24e-05	0.000442
100
-1.2	2	forehead	0.000112363	1.68543e-05	5.8938e-05	0.000188156	0.000188156
1.2	10	forehead	0.000125483	1.40101e-05	4.39742e-05	0.000183467	0.000183467
-1.2	13	eyes	9.52808e-05	1.36785e-05	5.21642e-05	0.000161124	0.000161124
1.2	21	eyes	0.000125027	5.52817e-05	5.48611e-05	0.00023517	0.00023517
-1.2	24	eyeline	8.82023e-05	3.30038e-05	5.52403e-05	0.000176446	0.000176446
1.2	32	eyeline	0.000134689	1.37599e-05	4.17031e-05	0.000190152	0.000190152
-1.2	35	nose	6.53925e-05	1.37289e-05	6.29259e-05	0.000142047	0.000142047
1.2	43	nose	0.000144573	2.13284e-05	5.05158e-05	0.000216417	0.000216417
-1.2	46	chin	0.000114828	4.11838e-05	5.67351e-05	0.000212747	0.000212747
1.2	54	chin	0.000118978	1.33544e-05	6.16065e-05	0.000193939	0.000193939
-1.2	57	ears	0.000102029	1.14924e-05	9.51928e-05	0.000208714	0.000208714
1.2	65	ears	9.01848e-05	1.38067e-05	5.43721e-05	0.000158364	0.000158364
-1.2	68	zygo	0.000100872	3.88525e-05	6.83777e-05	0.000208102	0.000208102
1.2	76	zygo	0.000121951	2.2137e-05	5.05056e-05	0.000194593	0.000194593
-1.2	79	cheek	0.000105055	1.24596e-05	7.50001e-05	0.000192515	0.000192515
1.2	87	cheek	0.000129077	1.34408e-05	4.59951e-05	0.000188513	0.000188513
-1.2	90	mouth	0.000116112	1.2725e-05	4.55048e-05	0.000174342	0.000174342
1.2	98	mouth	0.000120807	2.90152e-05	4.86722e-05	0.000198495	0.000198495
500						0
-1.2	2	forehead	5.15651e-05	7.49943e-06	2.48974e-05	8.39619e-05	8.39619e-05
1.2	10	forehead	5.79724e-05	6.27588e-06	1.90089e-05	8.32572e-05	8.32572e-05
-1.2	13	eyes	4.21095e-05	6.12173e-06	2.19572e-05	7.01885e-05	7.01885e-05
1.2	21	eyes	6.05731e-05	2.34075e-05	2.41422e-05	0.000108123	0.000108123
-1.2	24	eyeline	3.98979e-05	1.36593e-05	2.32754e-05	7.68326e-05	7.68326e-05
1.2	32	eyeline	6.2616e-05	6.2191e-06	1.81338e-05	8.69689e-05	8.69689e-05
-1.2	35	nose	2.65745e-05	6.06583e-06	2.59339e-05	5.85742e-05	5.85742e-05
1.2	43	nose	6.89005e-05	9.48227e-06	2.20257e-05	0.000100408	0.000100408
-1.2	46	chin	5.48141e-05	1.75898e-05	2.15374e-05	9.39414e-05	9.39414e-05
1.2	54	chin	5.53216e-05	6.0952e-06	2.61516e-05	8.75685e-05	8.75685e-05
-1.2	57	ears	4.76901e-05	5.48882e-06	4.06045e-05	9.37834e-05	9.37834e-05
1.2	65	ears	5.00465e-05	6.20266e-06	1.98244e-05	7.60736e-05	7.60736e-05
-1.2	68	zygo	4.70893e-05	1.64168e-05	2.89322e-05	9.24383e-05	9.24383e-05
1.2	76	zygo	5.42967e-05	9.43113e-06	2.39204e-05	8.76482e-05	8.76482e-05
-1.2	79	cheek	4.85687e-05	5.79523e-06	3.12725e-05	8.56365e-05	8.56365e-05
1.2	87	cheek	6.00025e-05	6.30555e-06	1.9774e-05	8.60821e-05	8.60821e-05
-1.2	90	mouth	4.91489e-05	9.8713e-06	2.37862e-05	8.28064e-05	8.28064e-05
1.2	98	mouth	5.61969e-05	1.22452e-05	2.09867e-05	8.94288e-05	8.94288e-05
1000						0
-1.2	2	forehead	1.97932e-05	3.79293e-06	1.14168e-05	3.50029e-05	3.50029e-05
1.2	10	forehead	2.26669e-05	3.23112e-06	9.31252e-06	3.52106e-05	3.52106e-05
-1.2	13	eyes	1.65866e-05	3.24353e-06	1.04318e-05	3.0262e-05	3.0262e-05
1.2	21	eyes	2.41134e-05	9.60605e-06	1.11155e-05	4.48349e-05	4.48349e-05
-1.2	24	eyeline	1.5699e-05	5.97041e-06	1.08077e-05	3.24771e-05	3.24771e-05
1.2	32	eyeline	2.4572e-05	3.22962e-06	8.96677e-06	3.67684e-05	3.67684e-05
-1.2	35	nose	1.07945e-05	3.20389e-06	1.19725e-05	2.59709e-05	2.59709e-05
1.2	43	nose	2.76046e-05	4.51654e-06	1.03494e-05	4.24705e-05	4.24705e-05
-1.2	46	chin	2.0874e-05	7.30959e-06	1.12298e-05	3.94133e-05	3.94133e-05
1.2	54	chin	2.13268e-05	3.17859e-06	1.18975e-05	3.64029e-05	3.64029e-05
-1.2	57	ears	1.9126e-05	3.11288e-06	1.7192e-05	3.94308e-05	3.94308e-05
1.2	65	ears	1.99434e-05	3.47887e-06	9.72656e-06	3.31488e-05	3.31488e-05
-1.2	68	zygo	1.87058e-05	7.06489e-06	1.28342e-05	3.86049e-05	3.86049e-05
1.2	76	zygo	2.07709e-05	4.43749e-06	1.1041e-05	3.62494e-05	3.62494e-05
-1.2	79	cheek	1.92135e-05	3.13752e-06	1.38203e-05	3.61714e-05	3.61714e-05
1.2	87	cheek	2.36021e-05	3.5224e-06	9.54686e-06	3.66714e-05	3.66714e-05
-1.2	90	mouth	1.92883e-05	4.65444e-06	1.10713e-05	3.50141e-05	3.50141e-05
1.2	98	mouth	2.20886e-05	5.3635e-06	9.96973e-06	3.74219e-05	3.74219e-05

## Sheet: FinalDataSheet
												k = 1	feature_name	Q_m Middle	Q_mChannel		Q_g Nose	Q_g Chin	Q_g Cheek		Summation
											1	-1.2	forehead	3.46e-05	3.16e-05	0.0004334	0.000307	2.98e-05	9.66e-05		0.0005
											1	1.2	forehead	2.96e-05	2.78e-05	0.0004423	0.000355	2.03e-05	6.7e-05		0.0005
											1	-1.2	eyes	4.9e-05	4.62e-05	0.0004049	0.000265	2.69e-05	0.000113		0.0005
											1	1.2	eyes	1.56e-05	1.45e-05	0.0004696	0.000334	9.18e-05	4.38e-05		0.0005
											1	-1.2	eyeline	3.61e-05	3.53e-05	0.0004284	0.000264	7.2e-05	9.24e-05		0.0005
											1	1.2	eyeline	2.85e-05	2.74e-05	0.0004442	0.000359	1.98e-05	6.54e-05		0.0005
											1	-1.2	nose	6.85e-05	6.08e-05	0.0003709	0.000182	3.39e-05	0.000155		0.0005
											1	1.2	nose	1.98e-05	1.85e-05	0.0004622	0.000371	2.78e-05	6.34e-05		0.0005
											1	-1.2	chin	2.45e-05	2.18e-05	0.0004533	0.000318	6.17e-05	7.36e-05		0.0005
											1	1.2	chin	2.92e-05	2.64e-05	0.0004448	0.000339	1.96e-05	8.62e-05		0.0005
											1	-1.2	ears	2.61e-05	2.28e-05	0.0004516	0.000288	1.66e-05	0.000147		0.0005
											1	1.2	ears	4.12e-05	4.08e-05	0.0004179	0.000303	2.65e-05	8.84e-05		0.0005
											1	-1.2	zygo	1.07e-05	1.1e-05	0.0004786	0.000384	3.88e-05	5.58e-05		0.0005
											1	1.2	zygo	3.47e-05	3.18e-05	0.0004339	0.000295	4.06e-05	9.83e-05		0.0005
											1	-1.2	cheek	2.33e-05	2.19e-05	0.0004553	0.000317	1.63e-05	0.000122		0.0005
											1	1.2	cheek	3.07e-05	3.07e-05	0.0004383	0.000351	2.03e-05	6.7e-05		0.0005
											1	-1.2	mouth	2.93e-05	2.57e-05	0.0004446	0.000323	3.87e-05	8.29e-05		0.0005
											1	1.2	mouth	3e-05	2.77e-05	0.0004427	0.000306	5.43e-05	8.24e-05		0.0005
												alpha /kL_10	feature name	Q_m Middle	Q_mChannel		Q_g Nose	Q_g Chin	Q_g Cheek		Summation
											10	-1.2	forehead	7.92969e-05	0.00012293	0.000297773	0.000220165	3.21662e-05	4.54419e-05		0.000797773
											10	1.2	forehead	7.72807e-05	8.30404e-05	0.000339679	0.000236869	2.37079e-05	7.91019e-05		0.000839679
											10	-1.2	eyes	7.95144e-05	0.00012835	0.000292136	0.000212354	2.40481e-05	5.57336e-05		0.000792136
											10	1.2	eyes	5.04604e-05	5.45126e-05	0.000395027	0.000211361	9.75841e-05	8.60815e-05		0.000895027
											10	-1.2	eyeline	8.15076e-05	8.81519e-05	0.000330341	0.000165641	6.33416e-05	0.000101358		0.000830341
											10	1.2	eyeline	7.34414e-05	8.02382e-05	0.00034632	0.00024861	2.29521e-05	7.47582e-05		0.00084632
											10	-1.2	nose	0.000109967	0.000114388	0.000275645	0.000122393	2.71218e-05	0.000126131		0.000775645
											10	1.2	nose	5.78521e-05	6.31528e-05	0.000378995	0.000262145	3.35944e-05	8.32559e-05		0.000878995
											10	-1.2	chin	6.05604e-05	0.000135525	0.000303914	0.000205482	7.72603e-05	2.11726e-05		0.000803914
											10	1.2	chin	7.77007e-05	7.80218e-05	0.000344278	0.000233362	2.37198e-05	8.7196e-05		0.000844278
											10	-1.2	ears	6.83727e-05	6.65109e-05	0.000365116	0.00018897	1.91186e-05	0.000157028		0.000865116
											10	1.2	ears	8.27651e-05	0.000139487	0.000277748	0.000221711	2.40488e-05	3.19879e-05		0.000777748
											10	-1.2	zygo	6.25637e-05	6.43596e-05	0.000373077	0.000188576	6.88869e-05	0.000115614		0.000873077
											10	1.2	zygo	7.74269e-05	7.88924e-05	0.000343681	0.000211931	3.98791e-05	9.18708e-05		0.000843681
											10	-1.2	cheek	7.31653e-05	7.52971e-05	0.000351538	0.000195181	2.09376e-05	0.000135419		0.000851538
											10	1.2	cheek	7.42042e-05	8.33846e-05	0.000342411	0.000236805	2.24815e-05	8.31245e-05		0.000842411
											10	-1.2	mouth	8.47007e-05	8.02937e-05	0.000335006	0.000229133	2.4401e-05	8.14714e-05		0.000835006
											10	1.2	mouth	7.12076e-05	7.5342e-05	0.00035345	0.000214702	5.18386e-05	8.69099e-05		0.00085345
												alpha /kL_100	feature name	Q_m Middle	Q_mChannel		Q_g Nose	Q_g Chin	Q_g Cheek
											100	-1.2	forehead	0.000142373	0.000169472	0.000188156	0.000112363	1.68543e-05	5.8938e-05		0.000688156
											100	1.2	forehead	0.000143745	0.000172788	0.000183467	0.000125483	1.40101e-05	4.39742e-05		0.000683467
											100	-1.2	eyes	0.000152799	0.000186077	0.000161124	9.52808e-05	1.36785e-05	5.21642e-05		0.000661124
											100	1.2	eyes	0.000119654	0.000145176	0.00023517	0.000125027	5.52817e-05	5.48611e-05		0.00073517
											100	-1.2	eyeline	0.000145386	0.000178168	0.000176446	8.82023e-05	3.30038e-05	5.52403e-05		0.000676446
											100	1.2	eyeline	0.000139256	0.000170591	0.000190152	0.000134689	1.37599e-05	4.17031e-05		0.000690152
											100	-1.2	nose	0.000160386	0.000197567	0.000142047	6.53925e-05	1.37289e-05	6.29259e-05		0.000642047
											100	1.2	nose	0.000124907	0.000158676	0.000216417	0.000144573	2.13284e-05	5.05158e-05		0.000716417
											100	-1.2	chin	0.000131609	0.000155643	0.000212747	0.000114828	4.11838e-05	5.67351e-05		0.000712747
											100	1.2	chin	0.000140616	0.000165446	0.000193939	0.000118978	1.33544e-05	6.16065e-05		0.000693939
											100	-1.2	ears	0.000131264	0.000160021	0.000208714	0.000102029	1.14924e-05	9.51928e-05		0.000708714
											100	1.2	ears	0.00014656	0.000195076	0.000158364	9.01848e-05	1.38067e-05	5.43721e-05		0.000658364
											100	-1.2	zygo	0.000132193	0.000159705	0.000208102	0.000100872	3.88525e-05	6.83777e-05		0.000708102
											100	1.2	zygo	0.000138166	0.000167241	0.000194593	0.000121951	2.2137e-05	5.05056e-05		0.000694593
											100	-1.2	cheek	0.000137783	0.000169702	0.000192515	0.000105055	1.24596e-05	7.50001e-05		0.000692515
											100	1.2	cheek	0.000137109	0.000174378	0.000188513	0.000129077	1.34408e-05	4.59951e-05		0.000688513
											100	-1.2	mouth	0.000155972	0.000169686	0.000174342	0.000116112	1.2725e-05	4.55048e-05		0.000674342
											100	1.2	mouth	0.000136679	0.000164826	0.000198495	0.000120807	2.90152e-05	4.86722e-05		0.000698495
												alpha /kL_500	feature name	Q_m Middle	Q_mChannel		Q_g Nose	Q_g Chin	Q_g Cheek
											500	-1.2	forehead	0.000182327	0.000233711	8.39619e-05	5.15651e-05	7.49943e-06	2.48974e-05		0.000583962
											500	1.2	forehead	0.000182031	0.000234712	8.32572e-05	5.79724e-05	6.27588e-06	1.90089e-05		0.000583257
											500	-1.2	eyes	0.000187074	0.000242738	7.01885e-05	4.21095e-05	6.12173e-06	2.19572e-05		0.000570188
											500	1.2	eyes	0.000168524	0.000223353	0.000108123	6.05731e-05	2.34075e-05	2.41422e-05		0.000608123
											500	-1.2	eyeline	0.000183091	0.000240077	7.68326e-05	3.98979e-05	1.36593e-05	2.32754e-05		0.000576833
											500	1.2	eyeline	0.000178171	0.00023486	8.69689e-05	6.2616e-05	6.2191e-06	1.81338e-05		0.000586969
											500	-1.2	nose	0.000193142	0.000248284	5.85742e-05	2.65745e-05	6.06583e-06	2.59339e-05		0.000558574
											500	1.2	nose	0.000168035	0.000231556	0.000100408	6.89005e-05	9.48227e-06	2.20257e-05		0.000600408
											500	-1.2	chin	0.000177812	0.000228246	9.39414e-05	5.48141e-05	1.75898e-05	2.15374e-05		0.000593941
											500	1.2	chin	0.000181489	0.000230943	8.75685e-05	5.53216e-05	6.0952e-06	2.61516e-05		0.000587568
											500	-1.2	ears	0.000173569	0.000232648	9.37834e-05	4.76901e-05	5.48882e-06	4.06045e-05		0.000593783
											500	1.2	ears	0.000180429	0.000243497	7.60736e-05	5.00465e-05	6.20266e-06	1.98244e-05		0.000576074
											500	-1.2	zygo	0.000176466	0.000231096	9.24383e-05	4.70893e-05	1.64168e-05	2.89322e-05		0.000592438
											500	1.2	zygo	0.000178997	0.000233355	8.76482e-05	5.42967e-05	9.43113e-06	2.39204e-05		0.000587648
											500	-1.2	cheek	0.000178715	0.000235648	8.56365e-05	4.85687e-05	5.79523e-06	3.12725e-05		0.000585636
											500	1.2	cheek	0.000175428	0.00023849	8.60821e-05	6.00025e-05	6.30555e-06	1.9774e-05		0.000586082
											500	-1.2	mouth	0.000179118	0.000238076	8.28064e-05	4.91489e-05	9.8713e-06	2.37862e-05		0.000582806
											500	1.2	mouth	0.000178064	0.000232507	8.94288e-05	5.61969e-05	1.22452e-05	2.09867e-05		0.000589429
												alpha /kL_1000	feature name	Q_m Middle	Q_mChannel		Q_g Nose	Q_g Chin	Q_g Cheek
											1000	-1.2	forehead	0.000202456	0.000262541	3.50029e-05	1.97932e-05	3.79293e-06	1.14168e-05		0.000535003
											1000	1.2	forehead	0.000201397	0.000263392	3.52106e-05	2.26669e-05	3.23112e-06	9.31252e-06		0.000535211
											1000	-1.2	eyes	0.000203443	0.000266295	3.0262e-05	1.65866e-05	3.24353e-06	1.04318e-05		0.000530262
											1000	1.2	eyes	0.000193023	0.000262142	4.48349e-05	2.41134e-05	9.60605e-06	1.11155e-05		0.000544835
											1000	-1.2	eyeline	0.000200803	0.00026672	3.24771e-05	1.5699e-05	5.97041e-06	1.08077e-05		0.000532477
											1000	1.2	eyeline	0.000198093	0.000265139	3.67684e-05	2.4572e-05	3.22962e-06	8.96677e-06		0.000536768
											1000	-1.2	nose	0.000206459	0.00026757	2.59709e-05	1.07945e-05	3.20389e-06	1.19725e-05		0.000525971
											1000	1.2	nose	0.000189792	0.000267737	4.24705e-05	2.76046e-05	4.51654e-06	1.03494e-05		0.000542471
											1000	-1.2	chin	0.000199712	0.000260875	3.94133e-05	2.0874e-05	7.30959e-06	1.12298e-05		0.000539413
											1000	1.2	chin	0.000202409	0.000261188	3.64029e-05	2.13268e-05	3.17859e-06	1.18975e-05		0.000536403
											1000	-1.2	ears	0.000194864	0.000265705	3.94308e-05	1.9126e-05	3.11288e-06	1.7192e-05		0.000539431
											1000	1.2	ears	0.000197321	0.00026953	3.31488e-05	1.99434e-05	3.47887e-06	9.72656e-06		0.000533149
											1000	-1.2	zygo	0.000197635	0.00026376	3.86049e-05	1.87058e-05	7.06489e-06	1.28342e-05		0.000538605
											1000	1.2	zygo	0.000200336	0.000263414	3.62494e-05	2.07709e-05	4.43749e-06	1.1041e-05		0.000536249
											1000	-1.2	cheek	0.000198754	0.000265075	3.61714e-05	1.92135e-05	3.13752e-06	1.38203e-05		0.000536171
											1000	1.2	cheek	0.000195003	0.000268326	3.66714e-05	2.36021e-05	3.5224e-06	9.54686e-06		0.000536671
											1000	-1.2	mouth	0.000197876	0.00026711	3.50141e-05	1.92883e-05	4.65444e-06	1.10713e-05		0.000535014
											1000	1.2	mouth	0.000198783	0.000263795	3.74219e-05	2.20886e-05	5.3635e-06	9.96973e-06		0.000537422

## Sheet: Sheet1
	cheek	1	2.33e-05	2.19e-05	0.0004553	0.000317	1.63e-05	0.000122		cheek	1	3.07e-05	3.07e-05	0.0004383	0.000351	2.03e-05	6.7e-05
	cheek	10	7.31653e-05	7.52971e-05	0.000351538	0.000195181	2.09376e-05	0.000135419		cheek	10	7.42042e-05	8.33846e-05	0.000342411	0.000236805	2.24815e-05	8.31245e-05
	cheek	100	0.000137783	0.000169702	0.000192515	0.000105055	1.24596e-05	7.50001e-05		cheek	100	0.000137109	0.000174378	0.000188513	0.000129077	1.34408e-05	4.59951e-05
	cheek	500	0.000178715	0.000235648	8.56365e-05	4.85687e-05	5.79523e-06	3.12725e-05		cheek	500	0.000175428	0.00023849	8.60821e-05	6.00025e-05	6.30555e-06	1.9774e-05
	cheek	1000	0.000198754	0.000265075	3.61714e-05	1.92135e-05	3.13752e-06	1.38203e-05		cheek	1000	0.000195003	0.000268326	3.66714e-05	2.36021e-05	3.5224e-06	9.54686e-06
	chin	1	2.45e-05	2.18e-05	0.0004533	0.000318	6.17e-05	7.36e-05		chin	1	2.92e-05	2.64e-05	0.0004448	0.000339	1.96e-05	8.62e-05
	chin	10	6.05604e-05	0.000135525	0.000303914	0.000205482	7.72603e-05	2.11726e-05		chin	10	7.77007e-05	7.80218e-05	0.000344278	0.000233362	2.37198e-05	8.7196e-05
	chin	100	0.000131609	0.000155643	0.000212747	0.000114828	4.11838e-05	5.67351e-05		chin	100	0.000140616	0.000165446	0.000193939	0.000118978	1.33544e-05	6.16065e-05
	chin	500	0.000177812	0.000228246	9.39414e-05	5.48141e-05	1.75898e-05	2.15374e-05		chin	500	0.000181489	0.000230943	8.75685e-05	5.53216e-05	6.0952e-06	2.61516e-05
	chin	1000	0.000199712	0.000260875	3.94133e-05	2.0874e-05	7.30959e-06	1.12298e-05		chin	1000	0.000202409	0.000261188	3.64029e-05	2.13268e-05	3.17859e-06	1.18975e-05
	ears	1	2.61e-05	2.28e-05	0.0004516	0.000288	1.66e-05	0.000147		ears	1	4.12e-05	4.08e-05	0.0004179	0.000303	2.65e-05	8.84e-05
	ears	10	6.83727e-05	6.65109e-05	0.000365116	0.00018897	1.91186e-05	0.000157028		ears	10	8.27651e-05	0.000139487	0.000277748	0.000221711	2.40488e-05	3.19879e-05
	ears	100	0.000131264	0.000160021	0.000208714	0.000102029	1.14924e-05	9.51928e-05		ears	100	0.00014656	0.000195076	0.000158364	9.01848e-05	1.38067e-05	5.43721e-05
	ears	500	0.000173569	0.000232648	9.37834e-05	4.76901e-05	5.48882e-06	4.06045e-05		ears	500	0.000180429	0.000243497	7.60736e-05	5.00465e-05	6.20266e-06	1.98244e-05
	ears	1000	0.000194864	0.000265705	3.94308e-05	1.9126e-05	3.11288e-06	1.7192e-05		ears	1000	0.000197321	0.00026953	3.31488e-05	1.99434e-05	3.47887e-06	9.72656e-06
	eyeline	1	3.61e-05	3.53e-05	0.0004284	0.000264	7.2e-05	9.24e-05		eyeline	1	2.85e-05	2.74e-05	0.0004442	0.000359	1.98e-05	6.54e-05
	eyeline	10	8.15076e-05	8.81519e-05	0.000330341	0.000165641	6.33416e-05	0.000101358		eyeline	10	7.34414e-05	8.02382e-05	0.00034632	0.00024861	2.29521e-05	7.47582e-05
	eyeline	100	0.000145386	0.000178168	0.000176446	8.82023e-05	3.30038e-05	5.52403e-05		eyeline	100	0.000139256	0.000170591	0.000190152	0.000134689	1.37599e-05	4.17031e-05
	eyeline	500	0.000183091	0.000240077	7.68326e-05	3.98979e-05	1.36593e-05	2.32754e-05		eyeline	500	0.000178171	0.00023486	8.69689e-05	6.2616e-05	6.2191e-06	1.81338e-05
	eyeline	1000	0.000200803	0.00026672	3.24771e-05	1.5699e-05	5.97041e-06	1.08077e-05		eyeline	1000	0.000198093	0.000265139	3.67684e-05	2.4572e-05	3.22962e-06	8.96677e-06
	eyes	1	4.9e-05	4.62e-05	0.0004049	0.000265	2.69e-05	0.000113		eyes	1	1.56e-05	1.45e-05	0.0004696	0.000334	9.18e-05	4.38e-05
	eyes	10	7.95144e-05	0.00012835	0.000292136	0.000212354	2.40481e-05	5.57336e-05		eyes	10	5.04604e-05	5.45126e-05	0.000395027	0.000211361	9.75841e-05	8.60815e-05
	eyes	100	0.000152799	0.000186077	0.000161124	9.52808e-05	1.36785e-05	5.21642e-05		eyes	100	0.000119654	0.000145176	0.00023517	0.000125027	5.52817e-05	5.48611e-05
	eyes	500	0.000187074	0.000242738	7.01885e-05	4.21095e-05	6.12173e-06	2.19572e-05		eyes	500	0.000168524	0.000223353	0.000108123	6.05731e-05	2.34075e-05	2.41422e-05
	eyes	1000	0.000203443	0.000266295	3.0262e-05	1.65866e-05	3.24353e-06	1.04318e-05		eyes	1000	0.000193023	0.000262142	4.48349e-05	2.41134e-05	9.60605e-06	1.11155e-05
	forehead	1	3.46e-05	3.16e-05	0.0004334	0.000307	2.98e-05	9.66e-05		forehead	1	2.96e-05	2.78e-05	0.0004423	0.000355	2.03e-05	6.7e-05
	forehead	10	7.92969e-05	0.00012293	0.000297773	0.000220165	3.21662e-05	4.54419e-05		forehead	10	7.72807e-05	8.30404e-05	0.000339679	0.000236869	2.37079e-05	7.91019e-05
	forehead	100	0.000142373	0.000169472	0.000188156	0.000112363	1.68543e-05	5.8938e-05		forehead	100	0.000143745	0.000172788	0.000183467	0.000125483	1.40101e-05	4.39742e-05
	forehead	500	0.000182327	0.000233711	8.39619e-05	5.15651e-05	7.49943e-06	2.48974e-05		forehead	500	0.000182031	0.000234712	8.32572e-05	5.79724e-05	6.27588e-06	1.90089e-05
	forehead	1000	0.000202456	0.000262541	3.50029e-05	1.97932e-05	3.79293e-06	1.14168e-05		forehead	1000	0.000201397	0.000263392	3.52106e-05	2.26669e-05	3.23112e-06	9.31252e-06
	mouth	1	2.93e-05	2.57e-05	0.0004446	0.000323	3.87e-05	8.29e-05		mouth	1	3e-05	2.77e-05	0.0004427	0.000306	5.43e-05	8.24e-05
	mouth	10	8.47007e-05	8.02937e-05	0.000335006	0.000229133	2.4401e-05	8.14714e-05		mouth	10	7.12076e-05	7.5342e-05	0.00035345	0.000214702	5.18386e-05	8.69099e-05
	mouth	100	0.000155972	0.000169686	0.000174342	0.000116112	1.2725e-05	4.55048e-05		mouth	100	0.000136679	0.000164826	0.000198495	0.000120807	2.90152e-05	4.86722e-05
	mouth	500	0.000179118	0.000238076	8.28064e-05	4.91489e-05	9.8713e-06	2.37862e-05		mouth	500	0.000178064	0.000232507	8.94288e-05	5.61969e-05	1.22452e-05	2.09867e-05
	mouth	1000	0.000197876	0.00026711	3.50141e-05	1.92883e-05	4.65444e-06	1.10713e-05		mouth	1000	0.000198783	0.000263795	3.74219e-05	2.20886e-05	5.3635e-06	9.96973e-06
	nose	1	6.85e-05	6.08e-05	0.0003709	0.000182	3.39e-05	0.000155		nose	1	1.98e-05	1.85e-05	0.0004622	0.000371	2.78e-05	6.34e-05
	nose	10	0.000109967	0.000114388	0.000275645	0.000122393	2.71218e-05	0.000126131		nose	10	5.78521e-05	6.31528e-05	0.000378995	0.000262145	3.35944e-05	8.32559e-05
	nose	100	0.000160386	0.000197567	0.000142047	6.53925e-05	1.37289e-05	6.29259e-05		nose	100	0.000124907	0.000158676	0.000216417	0.000144573	2.13284e-05	5.05158e-05
	nose	500	0.000193142	0.000248284	5.85742e-05	2.65745e-05	6.06583e-06	2.59339e-05		nose	500	0.000168035	0.000231556	0.000100408	6.89005e-05	9.48227e-06	2.20257e-05
	nose	1000	0.000206459	0.00026757	2.59709e-05	1.07945e-05	3.20389e-06	1.19725e-05		nose	1000	0.000189792	0.000267737	4.24705e-05	2.76046e-05	4.51654e-06	1.03494e-05
	zygo	1	1.07e-05	1.1e-05	0.0004786	0.000384	3.88e-05	5.58e-05		zygo	1	3.47e-05	3.18e-05	0.0004339	0.000295	4.06e-05	9.83e-05
	zygo	10	6.25637e-05	6.43596e-05	0.000373077	0.000188576	6.88869e-05	0.000115614		zygo	10	7.74269e-05	7.88924e-05	0.000343681	0.000211931	3.98791e-05	9.18708e-05
	zygo	100	0.000132193	0.000159705	0.000208102	0.000100872	3.88525e-05	6.83777e-05		zygo	100	0.000138166	0.000167241	0.000194593	0.000121951	2.2137e-05	5.05056e-05
	zygo	500	0.000176466	0.000231096	9.24383e-05	4.70893e-05	1.64168e-05	2.89322e-05		zygo	500	0.000178997	0.000233355	8.76482e-05	5.42967e-05	9.43113e-06	2.39204e-05
	zygo	1000	0.000197635	0.00026376	3.86049e-05	1.87058e-05	7.06489e-06	1.28342e-05		zygo	1000	0.000200336	0.000263414	3.62494e-05	2.07709e-05	4.43749e-06	1.1041e-05
Data Arranged
		cheek	cheek	cheek	cheek		chin	chin	chin	chin		ears	ears	ears	ears		eyeline	eyeline	eyeline	eyeline		eyes	eyes	eyes	eyes		forehead	forehead	forehead	forehead		mouth	mouth	mouth	mouth		nose	nose	nose	nose		zygo	zygo	zygo	zygo
		1	10	100	1000		1	10	100	1000		1	10	100	1000		1	10	100	1000		1	10	100	1000		1	10	100	1000		1	10	100	1000		1	10	100	1000		1	10	100	1000
Alpha=1.2	Q_m Middle	2.81172e-05	5.81845e-05	8.69676e-05	0.000108309		2.7069e-05	5.79986e-05	8.299e-05	9.81658e-05		3.86109e-05	6.28239e-05	7.62964e-05	8.37668e-05		2.67319e-05	5.89503e-05	9.08427e-05	0.000108518		1.316e-05	3.1259e-05	4.61306e-05	5.63843e-05		2.86003e-05	6.49193e-05	9.89499e-05	0.00011828		2.60066e-05	4.71075e-05	6.85943e-05	8.34692e-05		1.86615e-05	4.35949e-05	7.06245e-05	8.63795e-05		3.43332e-05	5.30816e-05	7.31875e-05	8.90633e-05
	Q_mChannel	2.47965e-05	4.71219e-05	6.74107e-05	8.86467e-05		2.00906e-05	3.82187e-05	5.30834e-05	6.26857e-05		3.15778e-05	5.52309e-05	6.77035e-05	7.49406e-05		2.25121e-05	4.55128e-05	6.7156e-05	7.99847e-05		9.75174e-06	1.98742e-05	2.55947e-05	2.95508e-05		2.21098e-05	4.59838e-05	6.73345e-05	8.02175e-05		2.15143e-05	3.54528e-05	4.62518e-05	5.35597e-05		1.47828e-05	3.31777e-05	5.04732e-05	6.04472e-05		2.4878e-05	3.76581e-05	4.98112e-05	5.99506e-05
	Q_gTotal	0.000447086	0.000394694	0.000345622	0.000303044		0.00045284	0.000403783	0.000363927	0.000339149		0.000429811	0.000381945	0.000356	0.000341293		0.000450756	0.000395537	0.000342001	0.000311497		0.000477088	0.000448867	0.000428275	0.000414065		0.00044929	0.000389097	0.000333716	0.000301503		0.000452479	0.00041744	0.000385154	0.000362971		0.000466556	0.000423227	0.000378902	0.000353173		0.000440789	0.00040926	0.000377001	0.000350986
	Qg_nose	0.00032346	0.000204788	0.000112649	6.57104e-05		0.000313865	0.000186348	9.97916e-05	5.29089e-05		0.000288669	0.000141246	7.41725e-05	4.11494e-05		0.000340505	0.000216865	0.000119317	7.00085e-05		0.00028767	0.000159616	8.73367e-05	4.32229e-05		0.000353183	0.000225042	0.00012508	7.27445e-05		0.00027497	0.000169274	9.63345e-05	5.25265e-05		0.000356757	0.000224428	0.00012094	6.95084e-05		0.000266284	0.000175797	0.000101853	4.9455e-05
	Qg_chin	2.46375e-05	4.29209e-05	5.68062e-05	6.82752e-05		2.35977e-05	4.11807e-05	5.19443e-05	5.6989e-05		3.48582e-05	4.61946e-05	5.03292e-05	5.20158e-05		2.46061e-05	4.45693e-05	6.02085e-05	6.69254e-05		0.000119514	0.000159916	0.000186124	0.000200603		2.63664e-05	4.95785e-05	6.71407e-05	7.50992e-05		7.77954e-05	0.000112267	0.000128507	0.000135584		3.81386e-05	7.35943e-05	0.000100424	0.000110589		4.19552e-05	8.02068e-05	9.62685e-05	0.000105788
	Qg_cheek	9.89886e-05	0.000146985	0.000176167	0.000169059		0.000115378	0.000176254	0.000212191	0.000229251		0.000106284	0.000194505	0.000231498	0.000248127		8.56448e-05	0.000134102	0.000162476	0.000174563		6.99042e-05	0.000129335	0.000154814	0.000170239		6.97407e-05	0.000114476	0.000141494	0.000153659		9.97132e-05	0.000135899	0.000160312	0.000174861		7.16599e-05	0.000125205	0.000157538	0.000173076		0.00013255	0.000153257	0.00017888	0.000195743
		1	10	100	1000		1	10	100	1000		1	10	100	1000		1	10	100	1000		1	10	100	1000		1	10	100	1000		1	10	100	1000		1	10	100	1000		1	10	100	1000
Alpha=-1.2	Q_m Middle	2.13015e-05	4.5018e-05	5.8544e-05	6.70865e-05		2.05312e-05	4.15732e-05	5.89255e-05	7.0897e-05		2.39833e-05	4.56571e-05	6.11517e-05	7.05552e-05		3.06683e-05	5.33095e-05	8.72988e-05	8.08966e-05		4.54046e-05	7.31179e-05	9.49625e-05	0.000108607		3.12281e-05	5.7609e-05	7.8727e-05	9.28937e-05		2.67668e-05	6.63458e-05	7.08864e-05	8.17763e-05		6.00944e-05	7.7026e-05	9.10671e-05	0.000104549		1.33868e-05	3.64027e-05	5.05537e-05	5.87985e-05
	Q_mChannel	1.51905e-05	3.18912e-05	4.14693e-05	4.79465e-05		1.53938e-05	2.66214e-05	3.43642e-05	3.99238e-05		1.62538e-05	2.70931e-05	3.43056e-05	3.89603e-05		2.59588e-05	3.83433e-05	6.12592e-05	5.12014e-05		3.51731e-05	5.22652e-05	6.60804e-05	7.53741e-05		2.32103e-05	3.90138e-05	5.22873e-05	6.11775e-05		1.92819e-05	5.05216e-05	5.02379e-05	5.76856e-05		4.38392e-05	5.28853e-05	6.07099e-05	6.93337e-05		9.58124e-06	2.37988e-05	2.96495e-05	3.31073e-05
	Q_gTotal	0.000463508	0.000423091	0.000399987	0.000384967		0.000464075	0.000431805	0.00040671	0.000389179		0.000459763	0.00042725	0.000404543	0.000390485		0.000443373	0.000408347	0.000351442	0.000367902		0.000419422	0.000374617	0.000338957	0.000316019		0.000445562	0.000403377	0.000368986	0.000345929		0.000453951	0.000383133	0.000378876	0.000360538		0.000396066	0.000370089	0.000348223	0.000326117		0.000477032	0.000439799	0.000419797	0.000408094
	Qg_nose	0.000291838	0.000142738	7.27649e-05	3.40268e-05		0.000275302	0.000161118	8.9002e-05	4.40162e-05		0.000268053	0.000148858	7.74865e-05	3.89959e-05		0.000235032	0.000135162	8.61116e-05	4.12243e-05		0.000251194	0.000156406	8.92568e-05	5.05314e-05		0.000278797	0.000169553	9.30739e-05	4.87216e-05		0.000301575	0.000189479	8.6589e-05	4.58013e-05		0.000168734	0.000109128	6.40766e-05	3.81646e-05		0.000337296	0.000137027	7.00989e-05	3.48298e-05
	Qg_chin	1.9284e-05	3.10043e-05	3.5645e-05	3.79305e-05		9.91652e-05	0.000136944	0.000157002	0.000168049		2.0157e-05	3.10932e-05	3.69783e-05	3.98557e-05		0.00010195	0.000129802	5.83864e-05	0.000148099		3.42e-05	4.81963e-05	5.69123e-05	6.12825e-05		3.79848e-05	5.98061e-05	7.32983e-05	7.88166e-05		5.54506e-05	4.52917e-05	9.81517e-05	0.00010308		4.23434e-05	4.95837e-05	5.45128e-05	6.04062e-05		7.60706e-05	0.000132072	0.000144584	0.000150213
	Qg_cheek	0.000152386	0.000249348	0.000291577	0.00031301		8.96075e-05	0.000133744	0.000160706	0.000177114		0.000171553	0.000247299	0.000290078	0.000311633		0.000106391	0.000143384	0.000206944	0.000178579		0.000134028	0.000170014	0.000192788	0.000204205		0.00012878	0.000174018	0.000202614	0.000218391		9.69258e-05	0.000148362	0.000194135	0.000211657		0.000184989	0.000211377	0.000229633	0.000227546		6.36658e-05	0.0001707	0.000205114	0.000223051
