# Supplementary material for: Identifying the effectiveness of face mask in a large population with a network-based fluid model
Source: PLoS One. 2025 Jun 10;20(6):e0324229. doi: 10.1371/journal.pone.0324229 (PMC12151480; doi:10.1371/journal.pone.0324229)
Supplement: S1 Data — (ZIP) [file pone.0324229.s004.zip › data/combined_data_files.txt]

=========================
data_for_figure_5a
=========================
-1.200000 46.387106 49.353760 50.549935 49.404287 48.002072 
-0.900000 39.965152 41.467108 43.170007 42.282966 40.260028 
-0.600000 33.319714 38.581866 40.847522 39.504446 37.142219 
-0.300000 31.060582 31.772963 33.816378 33.964719 30.719713 
0.000000 24.079882 24.797490 27.110323 27.682496 25.878577 
0.300000 21.457215 21.924207 23.157939 23.116535 20.481692 
0.600000 17.790214 17.993901 19.060260 19.971927 17.988678 
0.900000 13.960160 13.438430 15.130081 14.483478 11.730414 
1.200000 17.812188 17.778250 19.269737 19.801699 16.369730 

=========================
data_for_figure_5b
=========================
-1.200000 22.460707 23.568392 24.268724 24.041166 22.460707 
-0.900000 17.034951 17.564655 19.268724 17.896793 17.034951 
-0.600000 14.743161 15.387406 17.423758 15.881006 14.743161 
-0.300000 13.441295 13.565062 14.762602 13.900048 13.441295 
0.000000 9.844585 9.814628 10.748462 12.017379 9.844585 
0.300000 8.312821 8.508541 9.164741 8.869271 8.312821 
0.600000 6.524734 7.409561 6.204675 7.163874 6.524734 
0.900000 4.751135 4.448910 4.654022 4.440169 4.751135 
1.200000 8.634463 6.214486 6.670381 6.567431 8.634463 

=========================
data_for_figure_5c
=========================
-1.200000 12.298049 13.942789 15.641545 14.331950 13.115882 
-0.900000 9.952696 10.298049 11.107250 10.055415 9.132711 
-0.600000 8.358344 8.580444 9.088342 8.259043 7.217974 
-0.300000 7.548692 7.617998 8.096787 7.443452 6.864758 
0.000000 5.329188 5.318530 5.705838 5.075459 4.285584 
0.300000 4.442444 4.650472 4.863155 4.240080 3.720793 
0.600000 3.444812 3.583581 3.752985 3.253335 2.297407 
0.900000 2.469439 2.306129 2.397217 2.395576 1.792330 
1.200000 3.276360 3.255383 3.508036 3.059528 2.182535 

=========================
data_for_figure_5d
=========================
-1.200000 31.966103 31.238751 29.788710 31.874149 30.271224 37.262201 36.187897 34.773771 36.825175 35.288768 
-0.900000 23.705273 23.324645 22.493118 23.423700 22.862974 28.518957 27.973259 26.858350 28.118312 27.506857 
-0.600000 22.567287 22.340576 21.730492 22.278304 22.162351 26.886443 26.413876 25.664251 26.413921 26.183400 
-0.300000 21.592829 21.184095 20.377993 21.313679 20.794775 26.006516 25.395423 24.401330 25.556054 24.990119 
0.000000 17.596694 17.343882 16.816690 17.369650 16.960393 21.339866 20.962235 20.258104 21.024223 20.562057 
0.300000 14.816949 15.343882 14.204606 14.387126 14.520532 18.140958 17.804983 17.291048 17.663934 17.729795 
0.600000 13.999472 13.676813 13.204013 13.495775 13.397255 17.048311 16.603289 16.075453 15.783146 16.289209 
0.900000 12.403483 11.676813 10.997336 12.130845 10.962652 14.898927 14.096694 13.423314 14.561286 13.438637 
1.200000 12.168447 11.817666 11.399764 11.842587 11.609702 15.302209 14.849447 14.346666 14.876280 14.628274 

=========================
data_for_figure_5e
=========================
-1.200000 8.825638 8.540467 7.991708 8.729883 8.214441 11.600038 11.139790 10.438128 11.365461 10.785783 
-0.900000 5.964344 5.873749 5.596119 5.859741 5.764379 7.972170 7.761672 7.378473 7.772804 7.629300 
-0.600000 5.656275 5.499665 5.577369 5.522408 5.596388 7.357709 7.226570 6.959181 7.170752 7.196134 
-0.300000 5.329790 5.210306 4.969649 5.210041 5.123567 7.026714 6.828161 6.469586 6.849322 6.721393 
0.000000 4.236001 4.169890 4.021274 4.144139 4.082775 5.534466 5.397012 5.183533 5.386705 5.292909 
0.300000 3.413892 3.365006 3.276367 3.295306 3.374244 4.486594 4.375018 4.241616 4.314311 4.371200 
0.600000 3.222767 3.154517 3.036908 3.087069 3.094591 4.171315 4.056578 3.899457 4.003840 3.980251 
0.900000 2.825127 2.636773 2.472734 2.757028 2.469376 3.559236 3.339884 3.148680 3.458376 3.166950 
1.200000 2.723665 2.640293 2.539183 2.640085 2.595576 3.671050 3.539745 3.396977 3.546159 3.479649 

=========================
data_for_figure_5f
=========================
-1.200000 4.619281 4.471046 4.168271 4.565525 4.297742 6.254479 5.980718 5.576171 6.105145 5.780407 
-0.900000 3.077259 3.030849 2.885110 3.019652 2.975418 4.206344 4.088535 3.873021 4.090178 4.018577 
-0.600000 2.917057 2.886720 2.794143 2.841356 2.888804 3.862487 3.791847 3.644207 3.763307 3.779634 
-0.300000 2.743234 2.677609 2.551554 2.674523 2.634002 3.680239 3.576962 3.375156 3.584676 3.519542 
0.000000 2.172609 2.137621 2.059306 2.121418 2.093721 2.879579 2.803186 2.687809 2.799884 2.748145 
0.300000 1.739006 1.715119 1.669057 1.677014 1.721821 2.315610 2.255113 2.182663 2.224635 2.254607 
0.600000 1.642771 1.608285 1.547916 1.571193 1.578472 2.315610 2.090160 2.003220 2.059705 2.049754 
0.900000 1.436936 1.340565 1.256802 1.402596 1.254108 1.824047 1.710196 1.609941 1.772079 1.620711 
1.200000 1.382850 1.340043 1.288192 1.339187 1.317039 1.884069 1.816841 1.739474 1.820772 1.786142 

=========================
data_for_figure_6
=========================
-1.200000 44.829551 55.170449 44.104797 55.895203 44.010640 55.989360 48.526035 51.473965 46.903984 53.096016 46.607254 53.392746 
-0.900000 45.258523 54.741477 43.683393 56.316607 43.616057 56.383943 46.717547 53.282453 45.486916 54.513084 45.300373 54.699627 
-0.600000 44.803816 55.196184 44.262971 55.737029 44.177065 55.822935 47.202499 52.797501 45.988883 54.011117 45.802517 54.197483 
-0.300000 43.831228 56.168772 43.299419 56.700581 48.286471 51.713529 46.557607 53.442393 45.387646 54.612354 45.216731 54.783269 
0.000000 43.675907 56.324093 43.162289 56.837711 43.068987 56.931013 46.284608 53.715392 45.265637 54.734363 45.125842 54.874158 
0.300000 43.973031 56.026969 45.018559 54.981441 45.780993 54.219007 45.764614 54.235386 44.836681 55.163319 44.715304 55.284696 
0.600000 44.125193 55.874807 43.608115 56.391885 44.572610 55.427390 46.728535 53.271465 45.878082 54.121918 45.765820 54.234180 
0.900000 44.759946 55.240054 44.105893 55.894107 43.999547 56.000453 48.878316 51.121684 48.020482 51.979518 47.908924 52.091076 
1.200000 42.243034 57.756966 42.841087 57.158913 41.699525 58.300475 44.367481 55.632519 43.587895 56.412105 43.496417 56.503583 

=========================
data_for_jet_vel_cheek
=========================
1.000000 0.056666 0.345850 0.442012 0.133522 0.316220 0.490555 
2.000000 0.108210 0.536364 0.681887 0.193177 0.444421 0.682921 
3.000000 0.120203 0.600546 0.770548 0.297783 0.674317 1.033279 
4.000000 0.136231 0.695527 0.901760 0.373349 0.860359 1.331364 
5.000000 0.140530 0.763345 1.000170 0.427764 1.008767 1.579386 
6.000000 0.138676 0.797940 1.054553 0.477091 1.142923 1.803533 
7.000000 0.153147 0.866768 1.150365 0.507853 1.234759 1.936833 
8.000000 0.174191 0.942376 1.253430 0.548552 1.348383 1.967587 
9.000000 0.212847 1.253100 1.563834 0.592613 1.318301 1.761454 
10.000000 0.281543 1.285751 1.600265 0.683397 1.402031 1.848916 
11.000000 0.328745 1.332315 1.675267 0.622922 1.356145 1.789100 
12.000000 0.328380 1.378373 1.747806 0.590470 1.324761 1.760031 
13.000000 0.283273 1.436825 1.845754 0.587285 1.283993 1.729477 
14.000000 0.207937 1.558909 2.095660 0.621347 1.256029 1.721987 
15.000000 0.133330 1.493543 2.234186 0.659673 1.224589 1.725638 
16.000000 0.097645 1.204345 1.912957 0.628303 1.174709 1.727511 
17.000000 0.188074 0.481552 0.306315 0.563177 0.611878 0.409307 
18.000000 0.202618 0.473233 0.260628 0.753316 0.717219 0.248950 
19.000000 0.371986 0.604422 0.141803 0.620361 0.509393 0.169101 
20.000000 0.389552 0.429176 0.099125 0.943514 0.499681 0.149796 
21.000000 1.474668 0.458188 0.095293 1.359636 0.530733 0.151333 
22.000000 0.479513 0.437551 0.100449 0.859326 0.501113 0.157614 
23.000000 0.405723 0.575666 0.144090 0.683451 0.641265 0.223752 
24.000000 0.044790 0.232192 0.247612 0.188916 0.328024 0.415263 

=========================
data_for_jet_vel_chin
=========================
1.000000 0.584067 1.367034 1.590418 0.158623 0.383283 0.552064 
2.000000 0.670350 1.284916 1.534280 0.233315 0.546273 0.782785 
3.000000 0.741347 1.204823 1.497259 0.320483 0.757264 1.091800 
4.000000 0.681683 1.155373 1.461823 0.396800 0.960918 1.399380 
5.000000 0.575995 1.150319 1.422070 0.435197 1.088458 1.604122 
6.000000 0.474537 1.276068 1.504334 0.444236 1.151959 1.719711 
7.000000 0.409365 1.112239 1.606648 0.425358 1.125696 1.694129 
8.000000 0.382745 0.999719 1.523466 0.417036 1.127721 1.710184 
9.000000 0.427027 1.091683 1.392765 0.432116 1.164997 1.587949 
10.000000 0.506423 1.087946 1.401678 0.521891 1.212092 1.629241 
11.000000 0.554519 1.081226 1.408830 0.590503 1.231021 1.656239 
12.000000 0.522845 1.070433 1.398631 0.603734 1.215680 1.649567 
13.000000 0.442881 1.029270 1.360024 0.554866 1.178201 1.607182 
14.000000 0.366402 0.939857 1.294441 0.466827 1.107325 1.525768 
15.000000 0.289923 0.850444 1.228858 0.414364 1.054026 1.509333 
16.000000 0.280432 0.841002 1.307187 0.423242 1.142070 1.725439 
17.000000 0.353823 0.463537 0.326634 0.464905 0.597960 0.424711 
18.000000 0.531685 0.488124 0.211364 0.776135 0.672964 0.258831 
19.000000 0.540069 0.486962 0.124403 0.607901 0.532570 0.155682 
20.000000 0.751358 0.404800 0.101240 0.944100 0.491638 0.132393 
21.000000 1.730593 0.427008 0.100993 1.612319 0.525553 0.134074 
22.000000 0.746250 0.416044 0.105870 0.845048 0.495184 0.140668 
23.000000 0.605123 0.573950 0.150164 0.662895 0.636794 0.200886 
24.000000 0.175584 0.289830 0.322073 0.177062 0.321001 0.380937 

=========================
data_for_jet_vel_nose
=========================
1.000000 0.400076 0.518513 0.614541 0.493661 1.402657 1.679907 
2.000000 0.615065 0.794026 0.939483 0.407252 1.094755 1.687931 
3.000000 0.732956 0.954556 1.135714 0.351701 0.901888 1.456072 
4.000000 0.914332 1.202718 1.440152 0.371859 0.996531 1.634366 
5.000000 1.002858 1.333451 1.607844 0.393157 1.125271 1.748812 
6.000000 1.002375 1.347321 1.636213 0.362321 1.052698 1.718968 
7.000000 0.974522 1.321716 1.614832 0.325020 0.927080 1.561834 
8.000000 0.969867 1.322721 1.622205 0.326554 0.916288 1.538424 
9.000000 1.199048 1.512972 1.781464 0.356781 1.103994 1.504339 
10.000000 1.238103 1.541993 1.802211 0.425049 1.148841 1.548808 
11.000000 1.237472 1.538739 1.796882 0.468652 1.135746 1.550212 
12.000000 1.216199 1.505975 1.754193 0.465873 1.115796 1.536543 
13.000000 1.153751 1.433871 1.673975 0.416104 1.070523 1.487442 
14.000000 1.062318 1.356105 1.608796 0.354398 0.985421 1.393054 
15.000000 0.970884 1.278340 1.543617 0.292693 0.900320 1.298666 
16.000000 1.059999 1.483062 1.850751 0.290851 0.843069 1.275680 
17.000000 1.046627 0.755411 0.454599 0.516034 0.540242 0.266396 
18.000000 1.003384 0.752125 0.482878 0.622084 0.608783 0.192891 
19.000000 1.049833 0.723477 0.442597 0.480116 0.430160 0.136037 
20.000000 1.037783 0.770531 0.223444 0.845057 0.435186 0.124028 
21.000000 1.193627 0.606257 0.166600 1.354089 0.468627 0.127615 
22.000000 1.397670 0.603143 0.163582 0.598052 0.420340 0.130972 
23.000000 1.055225 0.737768 0.219578 0.621862 0.614385 0.208913 
24.000000 0.404747 0.439934 0.436072 0.145328 0.289519 0.375730 

=========================
data_for_jet_vel_zygo
=========================
1.000000 0.258277 1.152914 1.374948 0.927167 1.444187 1.689688 
2.000000 0.231493 1.205155 1.402422 0.733326 1.390668 1.717353 
3.000000 0.208735 1.259833 1.442864 0.602094 1.111813 1.619263 
4.000000 0.196463 1.239667 1.426599 0.623074 1.168333 1.716076 
5.000000 0.188904 1.192013 1.384567 0.639703 1.229667 1.799504 
6.000000 0.185953 1.217882 1.404128 0.578075 1.122687 1.683081 
7.000000 0.183342 1.291354 1.466333 0.494502 0.962128 1.446537 
8.000000 0.180365 1.130034 1.595259 0.483221 0.944273 1.424139 
9.000000 0.145093 1.049276 1.287466 0.678126 1.250035 1.577672 
10.000000 0.170334 1.045569 1.298982 0.802188 1.292309 1.620602 
11.000000 0.174517 1.007755 1.283198 0.895463 1.261286 1.605279 
12.000000 0.160531 0.983968 1.278521 0.878082 1.235378 1.591683 
13.000000 0.132039 0.950053 1.265715 0.860702 1.209470 1.578088 
14.000000 0.103032 0.894075 1.257983 0.811530 1.172608 1.555525 
15.000000 0.098717 0.921113 1.354619 0.732710 1.116582 1.526069 
16.000000 0.093967 0.910170 1.367898 0.620922 1.038583 1.488767 
17.000000 0.167587 0.427918 0.270016 0.775042 0.550044 0.263145 
18.000000 0.179407 0.413268 0.282231 0.709814 0.597663 0.161030 
19.000000 0.184366 0.413260 0.187505 0.752097 0.460321 0.125281 
20.000000 0.377556 0.446446 0.105458 0.911418 0.447378 0.120297 
21.000000 2.041006 0.419456 0.088742 1.018408 0.455012 0.122579 
22.000000 1.915722 0.430185 0.090636 0.828922 0.474755 0.133819 
23.000000 0.390806 0.481591 0.119303 0.738096 0.638195 0.189281 
24.000000 0.037884 0.222667 0.249839 0.184664 0.270556 0.323855 
